# Supplementary material for: Common Radiographic Findings in Moroccan Working Equids: A Retrospective Study (2015–2022)
Source: Vet Sci. 2026 Jan 8;13(1):60. doi: 10.3390/vetsci13010060 (PMC12846657; doi:10.3390/vetsci13010060)
Supplement: Supplementary file 1 [file vetsci-13-00060-s001.zip]

Archive with 1 entries (1 files):
- vetsci-4031281-supplementary.xlsx
