# Supplementary material for: Common Radiographic Findings in Moroccan Working Equids: A Retrospective Study (2015–2022)
Source: Vet Sci. 2026 Jan 8;13(1):60. doi: 10.3390/vetsci13010060 (PMC12846657; doi:10.3390/vetsci13010060)
Supplement: Supplementary file 1 [file vetsci-13-00060-s001.zip › vetsci-4031281-supplementary.xlsx]

## Sheet: Sheet 1
CENTRE	DATE	CAS	ESPECE	SEXE	AGE	anatomic region	PATHOLOGIES	PATHOLOGIES details	patient_id	patho_bin	AGE_CAT		Key
CASABLANCA	2022	1	Horse	Female	15	Fetlock	NAD	NAD	CASABLANCA_1_2022	0	5-15 years
CASABLANCA	2022	2	Donkey	Male	12	Canon	B	Fc	CASABLANCA_2_2022	1	5-15 years		NAD	Nothing Abnormal Detected				A	Foot related-changes
CASABLANCA	2022	3	Horse	Male	15	Carpus	D	Ar	CASABLANCA_3_2022	1	5-15 years		Fc	fracture				B	Fractures
CASABLANCA	2022	4	Horse	Female	5 months	Carpus	NAD	NAD	CASABLANCA_4_2022	0	<5 years		PE/PT	traumatic wound/hobbling wound				C	Periosteal New bone formation
CASABLANCA	2022	5	Horse	Female	14	Pastern	B	Fc	CASABLANCA_5_2022	1	5-15 years		fr	laminitis				D	DJD
CASABLANCA	2022	7	Horse	Female	1	Pastern	NAD	PE	CASABLANCA_7_2022	0	<5 years		NFO	New bone formation				E	Luxations
CASABLANCA	2022	8	Donkey	Female	9	Fetlock	NAD	NAD	CASABLANCA_8_2022	0	5-15 years		MP	bad trimming				F	Epiphyseal conditions
CASABLANCA	2022	9	Horse	Male	2	Foot	B	Fc	CASABLANCA_9_2022	1	<5 years		ocu	ossification of the cartilage				G	Angular deformities
CASABLANCA	2022	10	Donkey	Female	8	Canon	NAD	NAD	CASABLANCA_10_2022	0	5-15 years		oy	osteolysis/solar margin remodelling
CASABLANCA	2022	11	Horse	Male	8	Foot	A	MP	CASABLANCA_11_2022	1	5-15 years		oi	solar margin remodelling
CASABLANCA	2022	11	Horse	Male	8	Canon	C	NFO	CASABLANCA_11_2022	1	5-15 years		FP	Ring bone
CASABLANCA	2022	12	Horse	Female	16	Canon	B	Fc	CASABLANCA_12_2022	1	>15 years		Ar	DJD
CASABLANCA	2022	13	Horse	Female	3	Stifle	NAD	NAD	CASABLANCA_13_2022	0	<5 years
CASABLANCA	2022	14	Horse	Female	15	Fetlock	NAD	NAD	CASABLANCA_14_2022	0	5-15 years		<5 years		Male		Horse
CASABLANCA	2022	15	Donkey	Female	9 months	Foot	A	OCU	CASABLANCA_15_2022	1	<5 years		5-15 years		Female		Donkey
CASABLANCA	2022	15	Donkey	Female	9 months	Pastern	NAD	PE	CASABLANCA_15_2022	0	<5 years		>15 years				Mule
CASABLANCA	2022	16	Horse	Male	9	Radius	B	Fc	CASABLANCA_16_2022	1	5-15 years
CASABLANCA	2022	17	Donkey	Male	15	Canon	C	NFO	CASABLANCA_17_2022	1	5-15 years
CASABLANCA	2022	17	Donkey	Male	15	Carpus	D	NFO	CASABLANCA_17_2022	1	5-15 years
CASABLANCA	2022	18	Horse	Female	25	Pastern	C	FP	CASABLANCA_18_2022	1	>15 years
CASABLANCA	2022	18	Horse	Female	25	Pastern	NAD	PE	CASABLANCA_18_2022	0	>15 years
CASABLANCA	2022	19	Horse	Male	15	Foot	A	Oy	CASABLANCA_19_2022	1	5-15 years
CASABLANCA	2022	19	Horse	Male	15	Pastern	C	FP	CASABLANCA_19_2022	1	5-15 years
CASABLANCA	2022	20	Donkey	Male	7	Canon	C	NFO	CASABLANCA_20_2022	1	5-15 years
CASABLANCA	2022	20	Donkey	Male	7	Carpus	D	NFO	CASABLANCA_20_2022	1	5-15 years
CASABLANCA	2022	21	Horse	Female	15	Foot	A	OCU	CASABLANCA_21_2022	1	5-15 years
CASABLANCA	2022	21	Horse	Female	15	Pastern	C	FP	CASABLANCA_21_2022	1	5-15 years
CASABLANCA	2022	22	Horse	Male	17	Elbow	NAD	NAD	CASABLANCA_22_2022	0	>15 years
CASABLANCA	2022	23	Horse	Female	25	Foot	A	OCU	CASABLANCA_23_2022	1	>15 years
CASABLANCA	2021	24	Donkey	Male	5	Pastern	NAD	PE	CASABLANCA_24_2021	0	5-15 years
CASABLANCA	2021	24	Donkey	Male	5	Carpus	NAD	RTM	CASABLANCA_24_2021	0	5-15 years
CASABLANCA	2021	25	Horse	Female	12	Canon	C	NFO	CASABLANCA_25_2021	1	5-15 years
CASABLANCA	2021	25	Horse	Female	12	Canon	NAD	RTM	CASABLANCA_25_2021	0	5-15 years
CASABLANCA	2021	27	Donkey	Male	10	Foot	A	OCU	CASABLANCA_27_2021	1	5-15 years
CASABLANCA	2021	27	Donkey	Male	10	Pastern	C	FP	CASABLANCA_27_2021	1	5-15 years
CASABLANCA	2021	28	Horse	Male	22	Radius	B	Fc	CASABLANCA_28_2021	1	>15 years
CASABLANCA	2021	29	Donkey	Male	2	Foot	A	Oy	CASABLANCA_29_2021	1	<5 years
CASABLANCA	2021	29	Donkey	Male	2	Pastern	C	FP	CASABLANCA_29_2021	1	<5 years
CASABLANCA	2021	30	Horse	Male	17	Carpus	NAD	NAD	CASABLANCA_30_2021	0	>15 years
CASABLANCA	2021	31	Donkey	Male	12	Radius	B	Fc	CASABLANCA_31_2021	1	5-15 years
CASABLANCA	2021	32	Horse	Male	18	Radius	B	Fc	CASABLANCA_32_2021	1	>15 years
CASABLANCA	2020	33	Horse	Male	5	Foot	A	Oy	CASABLANCA_33_2020	1	5-15 years
CASABLANCA	2020	34	Horse	Male	1	Ulna	B	Fc	CASABLANCA_34_2020	1	<5 years
CASABLANCA	2020	35	Horse	Male	11	Radius	B	Fc	CASABLANCA_35_2020	1	5-15 years
CASABLANCA	2020	37	Horse	Male	6	Carpus	D	NFO	CASABLANCA_37_2020	1	5-15 years
CASABLANCA	2020	37	Horse	Male	6	Carpus	NAD	RTM	CASABLANCA_37_2020	0	5-15 years
CASABLANCA	2020	38	Donkey	Male	12	Fetlock	NAD	RTM	CASABLANCA_38_2020	0	5-15 years
CASABLANCA	2020	39	Donkey	Female	16	Radius	B	Fc	CASABLANCA_39_2020	1	>15 years
CASABLANCA	2020	40	Horse	Male	1	Canon	B	Fc	CASABLANCA_40_2020	1	<5 years
CASABLANCA	2020	41	Horse	Male	10	Foot	A	OCU	CASABLANCA_41_2020	1	5-15 years
CASABLANCA	2020	41	Horse	Male	10	Pastern	C	FP	CASABLANCA_41_2020	1	5-15 years
CASABLANCA	2020	42	Horse	Male	17	Pastern	NAD	PE	CASABLANCA_42_2020	0	>15 years
CASABLANCA	2020	43	Horse	Female	16	Canon	B	Fc	CASABLANCA_43_2020	1	>15 years
CASABLANCA	2020	44	Horse	Female	18	Foot	A	Oy	CASABLANCA_44_2020	1	>15 years
CASABLANCA	2020	44	Horse	Female	18	Foot	B	Fc	CASABLANCA_44_2020	1	>15 years
CASABLANCA	2020	45	Donkey	Male	5	Foot	NAD	NAD	CASABLANCA_45_2020	0	5-15 years
CASABLANCA	2020	46	Horse	Male	4	Carpus	NAD	PT	CASABLANCA_46_2020	0	<5 years
CASABLANCA	2020	47	Horse	Female	9	Foot	A	OCU	CASABLANCA_47_2020	1	5-15 years
CASABLANCA	2020	48	Donkey	Male	4	Pastern	B	Fc	CASABLANCA_48_2020	1	<5 years
CASABLANCA	2019	49	Donkey	Female	9	Foot	A	MP	CASABLANCA_49_2019	1	5-15 years
CASABLANCA	2019	49	Donkey	Female	9	Foot	A	Oi	CASABLANCA_49_2019	1	5-15 years
CASABLANCA	2019	50	Horse	Male	4	Pastern	NAD	NAD	CASABLANCA_50_2019	0	<5 years
CASABLANCA	2019	51	Horse	Female	1	Shoulder	NAD	NAD	CASABLANCA_51_2019	0	<5 years
CASABLANCA	2019	52	Horse	Female	9	Canon	B	Fc	CASABLANCA_52_2019	1	5-15 years
CASABLANCA	2019	53	Donkey	Male	19	Shoulder	NAD	NAD	CASABLANCA_53_2019	0	>15 years
CASABLANCA	2019	54	Donkey	Male	1	Humerus	F	epiphysite	CASABLANCA_54_2019	1	<5 years
CASABLANCA	2019	55	Donkey	Female	19	Stifle	NAD	RTM	CASABLANCA_55_2019	0	>15 years
CASABLANCA	2019	56	Donkey	Male	3	Pastern	D	Ar	CASABLANCA_56_2019	1	<5 years
CASABLANCA	2019	58	Horse	Female	9	Pastern	NAD	PE	CASABLANCA_58_2019	0	5-15 years
CASABLANCA	2019	59	Horse	Male	1	Foot	A	Oi	CASABLANCA_59_2019	1	<5 years
CASABLANCA	2019	60	Horse	Male	8	Hock	D	Ar	CASABLANCA_60_2019	1	5-15 years
CASABLANCA	2019	61	Horse	Male	11	Foot	A	OCU	CASABLANCA_61_2019	1	5-15 years
CASABLANCA	2019	62	Horse	Male	12	Hock	NAD	NAD	CASABLANCA_62_2019	0	5-15 years
CASABLANCA	2019	63	Horse	Male	22	Foot	A	MP	CASABLANCA_63_2019	1	>15 years
CASABLANCA	2019	63	Horse	Male	22	Foot	B	Fc	CASABLANCA_63_2019	1	>15 years
CASABLANCA	2019	64	Horse	Male	12	Foot	A	MP	CASABLANCA_64_2019	1	5-15 years
CASABLANCA	2019	64	Horse	Male	12	Pastern	NAD	RTM	CASABLANCA_64_2019	0	5-15 years
CASABLANCA	2019	65	Horse	Female	11	Hock	NAD	NAD	CASABLANCA_65_2019	0	5-15 years
CASABLANCA	2019	66	Horse	Female	4	Canon	C	NFO	CASABLANCA_66_2019	1	<5 years
CASABLANCA	2019	67	Donkey	Male	12	Foot	NAD	NAD	CASABLANCA_67_2019	0	5-15 years
CASABLANCA	2019	68	Horse	Male	6	Stifle	NAD	NAD	CASABLANCA_68_2019	0	5-15 years
CASABLANCA	2019	69	Horse	Female	14	Foot	A	OCU	CASABLANCA_69_2019	1	5-15 years
CASABLANCA	2019	70	Horse	Male	11	Pastern	B	Fc	CASABLANCA_70_2019	1	5-15 years
CASABLANCA	2019	71	Horse	Female	18	Carpus	NAD	NAD	CASABLANCA_71_2019	0	>15 years
CASABLANCA	2019	72	Horse	Male	19	Foot	A	MP	CASABLANCA_72_2019	1	>15 years
CASABLANCA	2019	72	Horse	Male	19	Pastern	C	FP	CASABLANCA_72_2019	1	>15 years
CASABLANCA	2019	72	Horse	Male	19	Pastern	E	Lx	CASABLANCA_72_2019	1	>15 years
CASABLANCA	2019	73	Horse	Female	19	Foot	A	MP	CASABLANCA_73_2019	1	>15 years
CASABLANCA	2019	73	Horse	Female	19	Foot	A	OCU	CASABLANCA_73_2019	1	>15 years
CASABLANCA	2019	74	Horse	Male	11	Carpus	NAD	RTM	CASABLANCA_74_2019	0	5-15 years
CASABLANCA	2019	75	Horse	Male	4	Foot	A	Oi	CASABLANCA_75_2019	1	<5 years
CASABLANCA	2019	75	Horse	Male	4	Pastern	C	FP	CASABLANCA_75_2019	1	<5 years
CASABLANCA	2019	76	Horse	Male	15	Humerus	B	Fc	CASABLANCA_76_2019	1	5-15 years
CASABLANCA	2019	77	Horse	Male	5	Foot	A	OCU	CASABLANCA_77_2019	1	5-15 years
CASABLANCA	2019	78	Horse	Female	12	Foot	A	OCU	CASABLANCA_78_2019	1	5-15 years
CASABLANCA	2019	79	Horse	Male	10	Fetlock	NAD	RTM	CASABLANCA_79_2019	0	5-15 years
CASABLANCA	2019	80	Horse	Male	12	Foot	NAD	NAD	CASABLANCA_80_2019	0	5-15 years
CASABLANCA	2019	81	Horse	Male	6	Foot	A	OCU	CASABLANCA_81_2019	1	5-15 years
CASABLANCA	2019	82	Horse	Female	18	Foot	A	OCU	CASABLANCA_82_2019	1	>15 years
CASABLANCA	2019	83	MULE	Male	22	Foot	A	OCU	CASABLANCA_83_2019	1	>15 years
CASABLANCA	2019	83	MULE	Male	22	Pastern	C	FP	CASABLANCA_83_2019	1	>15 years
CASABLANCA	2019	84	Horse	Male	9	Fetlock	NAD	NAD	CASABLANCA_84_2019	0	5-15 years
CASABLANCA	2019	85	Donkey	Male	18	Canon	C	NFO	CASABLANCA_85_2019	1	>15 years
CASABLANCA	2019	85	Donkey	Male	18	Pastern	E	Lx	CASABLANCA_85_2019	1	>15 years
CASABLANCA	2018	86	Donkey	Male	8	Foot	A	OCU	CASABLANCA_86_2018	1	5-15 years
CASABLANCA	2018	87	Donkey	Male	7	Foot	A	OCU	CASABLANCA_87_2018	1	5-15 years
CASABLANCA	2018	88	Horse	Male	13	Canon	NAD	RTM	CASABLANCA_88_2018	0	5-15 years
CASABLANCA	2018	88	Horse	Male	13	Canon	C	Périostite	CASABLANCA_88_2018	1	5-15 years
CASABLANCA	2018	90	Horse	Male	14	Pastern	A	MP	CASABLANCA_90_2018	1	5-15 years
CASABLANCA	2018	91	Horse	Male	8	Foot	A	Oi	CASABLANCA_91_2018	1	5-15 years
CASABLANCA	2018	92	Donkey	Male	3	Foot	NAD	NAD	CASABLANCA_92_2018	0	<5 years
CASABLANCA	2018	93	Horse	Male	18	Foot	A	OCU	CASABLANCA_93_2018	1	>15 years
CASABLANCA	2018	95	Donkey	Male	7	Pastern	NAD	PE	CASABLANCA_95_2018	0	5-15 years
CASABLANCA	2018	97	Donkey	Male	8	Foot	A	MP	CASABLANCA_97_2018	1	5-15 years
CASABLANCA	2018	97	Donkey	Male	8	Foot	A	Oi	CASABLANCA_97_2018	1	5-15 years
CASABLANCA	2018	97	Donkey	Male	8	Pastern	NAD	PE	CASABLANCA_97_2018	0	5-15 years
CASABLANCA	2018	98	Horse	Male	8	Foot	A	Mp	CASABLANCA_98_2018	1	5-15 years
CASABLANCA	2018	99	Horse	Female	18	Foot	A	MP	CASABLANCA_99_2018	1	>15 years
CASABLANCA	2018	99	Horse	Female	18	Foot	A	OCU	CASABLANCA_99_2018	1	>15 years
CASABLANCA	2018	99	Horse	Female	18	Pastern	C	FP	CASABLANCA_99_2018	1	>15 years
CASABLANCA	2018	99	Horse	Female	18	Pastern	E	Lx	CASABLANCA_99_2018	1	>15 years
CASABLANCA	2018	100	Horse	Male	8	Foot	A	Fr	CASABLANCA_100_2018	1	5-15 years
CASABLANCA	2018	100	Horse	Male	8	Foot	A	MP	CASABLANCA_100_2018	1	5-15 years
CASABLANCA	2018	100	Horse	Male	8	Foot	A	Oi	CASABLANCA_100_2018	1	5-15 years
CASABLANCA	2018	101	Horse	Male	8	Hock	NAD	NAD	CASABLANCA_101_2018	0	5-15 years
CASABLANCA	2018	102	Horse	Female	8	Pastern	NAD	PE	CASABLANCA_102_2018	0	5-15 years
CASABLANCA	2018	103	Horse	Female	8	Foot	A	Fr	CASABLANCA_103_2018	1	5-15 years
CASABLANCA	2018	104	Horse	Female	5	Foot	A	OCU	CASABLANCA_104_2018	1	5-15 years
CASABLANCA	2018	105	Horse	Female	13	Foot	A	OCU	CASABLANCA_105_2018	1	5-15 years
CASABLANCA	2018	106	Horse	Male	1	Carpus	NAD	RTM	CASABLANCA_106_2018	0	<5 years
CASABLANCA	2018	107	Horse	Male	8	Foot	A	OCU	CASABLANCA_107_2018	1	5-15 years
CASABLANCA	2018	108	Horse	Male	8	Foot	NAD	NAD	CASABLANCA_108_2018	0	5-15 years
CASABLANCA	2018	109	Donkey	Female	6	Fetlock	D	Ar	CASABLANCA_109_2018	1	5-15 years
CASABLANCA	2018	110	Donkey	Male	6	Fetlock	A	MP	CASABLANCA_110_2018	1	5-15 years
CASABLANCA	2018	111	Horse	Male	7	Fetlock	NAD	RTM	CASABLANCA_111_2018	0	5-15 years
CASABLANCA	2018	112	Donkey	Male	2	Hock	B	Fc	CASABLANCA_112_2018	1	<5 years
CASABLANCA	2018	113	Donkey	Male	5	Carpus	NAD	RTM	CASABLANCA_113_2018	0	5-15 years
CASABLANCA	2018	114	Donkey	Male	6	Foot	A	MP	CASABLANCA_114_2018	1	5-15 years
CASABLANCA	2018	114	Donkey	Male	6	Foot	A	Oi	CASABLANCA_114_2018	1	5-15 years
CASABLANCA	2018	117	Horse	Male	6	Foot	A	OCU	CASABLANCA_117_2018	1	5-15 years
CASABLANCA	2018	118	Horse	Male	18	Stifle	D	Ar	CASABLANCA_118_2018	1	>15 years
CASABLANCA	2018	119	Horse	Male	14	Hock	NAD	NAD	CASABLANCA_119_2018	0	5-15 years
CASABLANCA	2018	120	Horse	Female	15	Foot	A	MP	CASABLANCA_120_2018	1	5-15 years
CASABLANCA	2018	120	Horse	Female	15	Foot	A	OCU	CASABLANCA_120_2018	1	5-15 years
CASABLANCA	2018	121	Horse	Male	18	Foot	NAD	NAD	CASABLANCA_121_2018	0	>15 years
CASABLANCA	2018	122	Horse	Male	8	Foot	A	Fr	CASABLANCA_122_2018	1	5-15 years
CASABLANCA	2018	122	Horse	Male	8	Foot	A	MP	CASABLANCA_122_2018	1	5-15 years
CASABLANCA	2018	122	Horse	Male	8	Foot	A	Oi	CASABLANCA_122_2018	1	5-15 years
CASABLANCA	2018	123	Horse	Male	20	Stifle	NAD	NAD	CASABLANCA_123_2018	0	>15 years
CASABLANCA	2017	125	Horse		9	Canon	C	NFO	CASABLANCA_125_2017	1	5-15 years
CASABLANCA	2017	125	Horse		9	Canon	NAD	RTM	CASABLANCA_125_2017	0	5-15 years
CASABLANCA	2017	126	Horse	Male	7	Pastern	B	Fc	CASABLANCA_126_2017	1	5-15 years
CASABLANCA	2017	127	Donkey	Male	7	Canon	B	Fc	CASABLANCA_127_2017	1	5-15 years
CASABLANCA	2017	128	Horse	Male	7	Foot	A	Fr	CASABLANCA_128_2017	1	5-15 years
CASABLANCA	2017	129	Horse	Male	10	Fetlock	NAD	RTM	CASABLANCA_129_2017	0	5-15 years
CASABLANCA	2017	130	Horse	Female	7	Canon	NAD	RTM	CASABLANCA_130_2017	0	5-15 years
CASABLANCA	2017	130	Horse	Female	7	Canon	C	Périostite	CASABLANCA_130_2017	1	5-15 years
CASABLANCA	2017	131	Horse	Male	1	Pastern	G	Déf ang	CASABLANCA_131_2017	1	<5 years
CASABLANCA	2017	132	Horse	Male	1	Hock	NAD	RTM	CASABLANCA_132_2017	0	<5 years
CASABLANCA	2017	133	Horse	Female	7	Foot	A	MP	CASABLANCA_133_2017	1	5-15 years
CASABLANCA	2017	134	Horse	Male	7	Foot	NAD	NAD	CASABLANCA_134_2017	0	5-15 years
CASABLANCA	2017	135	Horse		7	Foot	B	Fc	CASABLANCA_135_2017	1	5-15 years
CASABLANCA	2017	136	Donkey	Male	7	Pastern	NAD	PE	CASABLANCA_136_2017	0	5-15 years
CASABLANCA	2017	137	Donkey	Male	17	Foot	A	Oi	CASABLANCA_137_2017	1	>15 years
CASABLANCA	2017	138	Horse	Male	9	Tibia	B	Fc	CASABLANCA_138_2017	1	5-15 years
CASABLANCA	2017	139	Horse	Male	7	Foot	A	MP	CASABLANCA_139_2017	1	5-15 years
CASABLANCA	2017	140	Horse	Male	7	Foot	A	OCU	CASABLANCA_140_2017	1	5-15 years
CASABLANCA	2017	141	Horse	Male	9	Carpus	NAD	RTM	CASABLANCA_141_2017	0	5-15 years
CASABLANCA	2017	142	Horse	Male	1	Canon	B	Fc	CASABLANCA_142_2017	1	<5 years
CASABLANCA	2017	143	Horse	Male	5	Pastern	C	FP	CASABLANCA_143_2017	1	5-15 years
CASABLANCA	2017	144	Horse	Male	9	Fetlock	NAD	NAD	CASABLANCA_144_2017	0	5-15 years
CASABLANCA	2017	146	Horse	Male	1	Pastern	B	Fc	CASABLANCA_146_2017	1	<5 years
CASABLANCA	2017	147	Horse	Female	17	Foot	A	MP	CASABLANCA_147_2017	1	>15 years
CASABLANCA	2017	147	Horse	Female	17	Foot	A	OCU	CASABLANCA_147_2017	1	>15 years
CASABLANCA	2017	148	Horse		UN	Pastern	NAD	RTM	CASABLANCA_148_2017	0
CASABLANCA	2017	149	Horse	Female	UN	Pastern	B	Fc	CASABLANCA_149_2017	1
CHEMAIA	2022	1	Horse	Male	15	Foot	A	MP	CHEMAIA_1_2022	1	5-15 years
CHEMAIA	2022	1	Horse	Male	15	Foot	A	Oi	CHEMAIA_1_2022	1	5-15 years
CHEMAIA	2022	1	Horse	Male	15	canon	C	NFO	CHEMAIA_1_2022	1	5-15 years
CHEMAIA	2022	1	Horse	Male	15	pastern	C	NFO	CHEMAIA_1_2022	1	5-15 years
CHEMAIA	2022	2	Horse	Female	15	Foot	A	MP	CHEMAIA_2_2022	1	5-15 years
CHEMAIA	2022	2	Horse	Female	15	Foot	A	Oi	CHEMAIA_2_2022	1	5-15 years
CHEMAIA	2022	2	Horse	Female	15	Pastern	C	FP	CHEMAIA_2_2022	1	5-15 years
CHEMAIA	2022	3	Donkey	Male	11 MOIS	Femur	B	Fc	CHEMAIA_3_2022	1	<5 years
CHEMAIA	2022	4	Donkey	Male	7	Foot	B	Fc	CHEMAIA_4_2022	1	5-15 years
CHEMAIA	2022	5	Donkey	Male	7	Foot	A	OCU	CHEMAIA_5_2022	1	5-15 years
CHEMAIA	2022	5	Donkey	Male	7	Pastern	C	FP	CHEMAIA_5_2022	1	5-15 years
CHEMAIA	2022	7	Horse	Male	5	Radius	B	Fc	CHEMAIA_7_2022	1	5-15 years
CHEMAIA	2022	7	Horse	Male	5	Ulna	B	Fc	CHEMAIA_7_2022	1	5-15 years
CHEMAIA	2022	8	MULE	Female	2	Canon	B	Fc	CHEMAIA_8_2022	1	<5 years
CHEMAIA	2022	8	MULE	Female	2	Pastern	NAD	PE	CHEMAIA_8_2022	0	<5 years
CHEMAIA	2022	9	MULE	Male	1	Radius	B	Fc	CHEMAIA_9_2022	1	<5 years
CHEMAIA	2022	10	Donkey	Male	10	Pastern	C	FP	CHEMAIA_10_2022	1	5-15 years
CHEMAIA	2022	11	MULE	Male	13	Carpus	D	NFO	CHEMAIA_11_2022	1	5-15 years
CHEMAIA	2022	11	MULE	Male	13	Carpus	NAD	RTM	CHEMAIA_11_2022	0	5-15 years
CHEMAIA	2022	12	MULE	Male	17	Radius	B	Fc	CHEMAIA_12_2022	1	>15 years
CHEMAIA	2022	12	MULE	Male	17	Ulna	B	Fc	CHEMAIA_12_2022	1	>15 years
CHEMAIA	2022	13	MULE	Male	11	Pastern	B	Fc	CHEMAIA_13_2022	1	5-15 years
CHEMAIA	2022	14	Donkey	Female	5	Ulna	B	Fc	CHEMAIA_14_2022	1	5-15 years
CHEMAIA	2022	15	MULE	Male	1	Tibia	B	Fc	CHEMAIA_15_2022	1	<5 years
CHEMAIA	2022	16	Horse	Male	11	Tibia	B	Fc	CHEMAIA_16_2022	1	5-15 years
CHEMAIA	2022	17	Donkey	Female	15	Femur	B	Fc	CHEMAIA_17_2022	1	5-15 years
CHEMAIA	2022	18	Horse	Male	9 MOIS	Fetlock	G	Déf ang	CHEMAIA_18_2022	1	<5 years
CHEMAIA	2022	20	MULE	Female	11 MOIS	Tibia	B	Fc	CHEMAIA_20_2022	1	<5 years
CHEMAIA	2022	22	MULE	Male	16	Canon	NAD	PT	CHEMAIA_22_2022	0	>15 years
CHEMAIA	2022	23	Horse	Male	12	Radius	B	Fc	CHEMAIA_23_2022	1	5-15 years
CHEMAIA	2022	24	MULE	Female	22	Pastern	B	Fc	CHEMAIA_24_2022	1	>15 years
CHEMAIA	2022	25	MULE	Male	20	Foot	A	OCU	CHEMAIA_25_2022	1	>15 years
CHEMAIA	2022	25	MULE	Male	20	Foot	A	Oi	CHEMAIA_25_2022	1	>15 years
CHEMAIA	2022	25	MULE	Male	20	Pastern	C	FP	CHEMAIA_25_2022	1	>15 years
CHEMAIA	2022	26	Donkey	Male	1	Femur	B	Fc	CHEMAIA_26_2022	1	<5 years
CHEMAIA	2022	27	Donkey	Male	1	Pastern	E	Lx	CHEMAIA_27_2022	1	<5 years
CHEMAIA	2022	28	Horse	Female	13	Foot	A	Fr	CHEMAIA_28_2022	1	5-15 years
CHEMAIA	2022	28	Horse	Female	13	Foot	A	MP	CHEMAIA_28_2022	1	5-15 years
CHEMAIA	2022	29	Horse	Female	2	Shoulder	NAD	NAD	CHEMAIA_29_2022	0	<5 years
CHEMAIA	2021	30	Horse	Female	10	Hock	NAD	NAD	CHEMAIA_30_2021	0	5-15 years
CHEMAIA	2021	31	Donkey	Male	UN	Foot	A	Oy	CHEMAIA_31_2021	1
CHEMAIA	2021	32	Donkey	Female	7	Canon	B	Fc	CHEMAIA_32_2021	1	5-15 years
CHEMAIA	2021	33	Horse	Male	15	Humerus	B	Fc	CHEMAIA_33_2021	1	5-15 years
CHEMAIA	2021	34	Horse	Male	18	Hock	D	NFO	CHEMAIA_34_2021	1	>15 years
CHEMAIA	2021	34	Horse	Male	18	Hock	D	Ar	CHEMAIA_34_2021	1	>15 years
CHEMAIA	2021	35	Donkey	Female	6	Foot	A	MP	CHEMAIA_35_2021	1	5-15 years
CHEMAIA	2021	35	Donkey	Female	6	Foot	A	OCU	CHEMAIA_35_2021	1	5-15 years
CHEMAIA	2021	35	Donkey	Female	6	Pastern	C	FP	CHEMAIA_35_2021	1	5-15 years
CHEMAIA	2021	36	Horse	Male	10	Pastern	B	Fc	CHEMAIA_36_2021	1	5-15 years
CHEMAIA	2021	37	Donkey	Female	7	Canon	B	Fc	CHEMAIA_37_2021	1	5-15 years
CHEMAIA	2021	39	Horse	Male	1	Radius	F	epiphysite	CHEMAIA_39_2021	1	<5 years
CHEMAIA	2021	40	Horse	Male	3	Foot	A	MP	CHEMAIA_40_2021	1	<5 years
CHEMAIA	2021	40	Horse	Male	3	Pastern	B	Fc	CHEMAIA_40_2021	1	<5 years
CHEMAIA	2021	41	Donkey	Male	9	Tibia	B	Fc	CHEMAIA_41_2021	1	5-15 years
CHEMAIA	2021	42	Donkey	Female	1	Radius	B	Fc	CHEMAIA_42_2021	1	<5 years
CHEMAIA	2021	43	Donkey	Female	4	Pastern	NAD	PE	CHEMAIA_43_2021	0	<5 years
CHEMAIA	2021	44	MULE	Female	12	Carpus	D	NFO	CHEMAIA_44_2021	1	5-15 years
CHEMAIA	2021	45	MULE	Male	10	Carpus	D	NFO	CHEMAIA_45_2021	1	5-15 years
CHEMAIA	2021	46	Horse	Female	7	Fetlock	B	Fc	CHEMAIA_46_2021	1	5-15 years
CHEMAIA	2021	47	Horse	Female	7	Shoulder	NAD	NAD	CHEMAIA_47_2021	0	5-15 years
CHEMAIA	2021	48	MULE	Male	3	Canon	NAD	RTM	CHEMAIA_48_2021	0	<5 years
CHEMAIA	2021	48	MULE	Male	3	Canon	C	Périostite	CHEMAIA_48_2021	1	<5 years
CHEMAIA	2021	49	Horse	Female	7	Foot	NAD	NAD	CHEMAIA_49_2021	0	5-15 years
CHEMAIA	2021	50	Horse	Male	3	Foot	A	Oi	CHEMAIA_50_2021	1	<5 years
CHEMAIA	2021	51	MULE	Male	2	Pastern	C	FP	CHEMAIA_51_2021	1	<5 years
CHEMAIA	2021	52	MULE	Male	16	Pastern	C	FP	CHEMAIA_52_2021	1	>15 years
CHEMAIA	2021	53	Horse	Female	8	Foot	A	OCU	CHEMAIA_53_2021	1	5-15 years
CHEMAIA	2021	54	Horse	Male	2	Foot	A	OCU	CHEMAIA_54_2021	1	<5 years
CHEMAIA	2021	55	Horse	Female	2	Canon	B	Fc	CHEMAIA_55_2021	1	<5 years
CHEMAIA	2021	56	Donkey	Female	5	Foot	NAD	NAD	CHEMAIA_56_2021	0	5-15 years
CHEMAIA	2021	57	MULE	Male	1	Radius	F	epiphysite	CHEMAIA_57_2021	1	<5 years
CHEMAIA	2021	58	Horse	Female	7	Pastern	B	Fc	CHEMAIA_58_2021	1	5-15 years
CHEMAIA	2021	59	MULE	Male	9	Carpus	NAD	RTM	CHEMAIA_59_2021	0	5-15 years
CHEMAIA	2021	60	Horse	Male	7	Pastern	B	Fc	CHEMAIA_60_2021	1	5-15 years
CHEMAIA	2021	61	Horse	Male	16	Foot	NAD	NAD	CHEMAIA_61_2021	0	>15 years
CHEMAIA	2021	63	Donkey	Male	1	Pastern	E	Lx	CHEMAIA_63_2021	1	<5 years
CHEMAIA	2021	64	Horse	Female	11	Pastern	C	FP	CHEMAIA_64_2021	1	5-15 years
CHEMAIA	2021	64	Horse	Female	11	Pastern	NAD	RTM	CHEMAIA_64_2021	0	5-15 years
CHEMAIA	2021	64	Horse	Female	11	Fetlock	D	Ar	CHEMAIA_64_2021	1	5-15 years
CHEMAIA	2021	65	Donkey	Male	6	Foot	A	MP	CHEMAIA_65_2021	1	5-15 years
CHEMAIA	2021	65	Donkey	Male	6	Foot	D	Ar	CHEMAIA_65_2021	1	5-15 years
CHEMAIA	2020	66	MULE	Male	2	Canon	C	NFO	CHEMAIA_66_2020	1	<5 years
CHEMAIA	2020	67	Horse	Female	12	Foot	A	Fr	CHEMAIA_67_2020	1	5-15 years
CHEMAIA	2020	67	Horse	Female	12	Foot	A	Oy	CHEMAIA_67_2020	1	5-15 years
CHEMAIA	2020	68	Donkey	Female	10	Canon	B	Fc	CHEMAIA_68_2020	1	5-15 years
CHEMAIA	2020	69	Horse	Female	16	Humerus	B	Fc	CHEMAIA_69_2020	1	>15 years
CHEMAIA	2020	71	Donkey		7	Foot	A	MP	CHEMAIA_71_2020	1	5-15 years
CHEMAIA	2020	71	Donkey		7	Canon	C	NFO	CHEMAIA_71_2020	1	5-15 years
CHEMAIA	2020	72	Horse		1	Pastern	NAD	NAD	CHEMAIA_72_2020	0	<5 years
CHEMAIA	2020	73	Donkey	Male	18	Pastern	B	Fc	CHEMAIA_73_2020	1	>15 years
CHEMAIA	2020	75	Horse	Male	4	Foot	A	OCU	CHEMAIA_75_2020	1	<5 years
CHEMAIA	2020	77	MULE	Male	12	Radius	B	Fc	CHEMAIA_77_2020	1	5-15 years
CHEMAIA	2020	78	Horse	Male	7	Ulna	B	Fc	CHEMAIA_78_2020	1	5-15 years
CHEMAIA	2020	79	MULE	Male	1	Femur	B	Fc	CHEMAIA_79_2020	1	<5 years
CHEMAIA	2020	80	Horse	Male	1	Radius	B	Fc	CHEMAIA_80_2020	1	<5 years
CHEMAIA	2020	81	Horse	Female	5	Pastern	B	Fc	CHEMAIA_81_2020	1	5-15 years
CHEMAIA	2020	82	MULE	Female	3	Femur	F	epiphysite	CHEMAIA_82_2020	1	<5 years
CHEMAIA	2020	83	Horse	Female	11	canon	C	Périostite	CHEMAIA_83_2020	1	5-15 years
CHEMAIA	2020	84	Horse	Male	10	Foot	A	Oi	CHEMAIA_84_2020	1	5-15 years
CHEMAIA	2020	84	Horse	Male	10	Pastern	C	FP	CHEMAIA_84_2020	1	5-15 years
CHEMAIA	2020	84	Horse	Male	10	Canon	C	NFO	CHEMAIA_84_2020	1	5-15 years
CHEMAIA	2020	85	MULE	Male	14	Radius	C	NFO	CHEMAIA_85_2020	1	5-15 years
CHEMAIA	2020	87	Horse	Male	1	Fetlock	NAD	PT	CHEMAIA_87_2020	0	<5 years
CHEMAIA	2020	89	Horse	Male	6	Foot	A	OCU	CHEMAIA_89_2020	1	5-15 years
CHEMAIA	2019	90	Donkey	Male	1	Ulna	B	Fc	CHEMAIA_90_2019	1	<5 years
CHEMAIA	2019	91	Horse	Female	8	Stifle	NAD	NAD	CHEMAIA_91_2019	0	5-15 years
CHEMAIA	2019	92	Horse	Male	1	Foot	A	Oy	CHEMAIA_92_2019	1	<5 years
CHEMAIA	2019	92	Horse	Male	1	Foot	A	Fr	CHEMAIA_92_2019	1	<5 years
CHEMAIA	2019	92	Horse	Male	1	Pastern	C	FP	CHEMAIA_92_2019	1	<5 years
CHEMAIA	2019	93	MULE		17	Femur	B	Fc	CHEMAIA_93_2019	1	>15 years
CHEMAIA	2019	94	Horse	Male	8	Foot	A	Fr	CHEMAIA_94_2019	1	5-15 years
CHEMAIA	2019	94	Horse	Male	8	Foot	A	MP	CHEMAIA_94_2019	1	5-15 years
CHEMAIA	2019	94	Horse	Male	8	Foot	A	Oy	CHEMAIA_94_2019	1	5-15 years
CHEMAIA	2019	94	Horse	Male	8	Pastern	C	FP	CHEMAIA_94_2019	1	5-15 years
CHEMAIA	2019	95	Horse	Female	2	Tibia	B	Fc	CHEMAIA_95_2019	1	<5 years
CHEMAIA	2019	96	Horse	Male	3	Stifle	NAD	NAD	CHEMAIA_96_2019	0	<5 years
CHEMAIA	2019	97	Donkey	Female	1	Tibia	B	Fc	CHEMAIA_97_2019	1	<5 years
CHEMAIA	2019	99	MULE	Male	5	Foot	A	OCU	CHEMAIA_99_2019	1	5-15 years
CHEMAIA	2019	100	Donkey	Female	8	Foot	A	MP	CHEMAIA_100_2019	1	5-15 years
CHEMAIA	2019	101	Donkey	Female	9	Carpus	D	NFO	CHEMAIA_101_2019	1	5-15 years
CHEMAIA	2019	101	Donkey	Female	9	Carpus	NAD	RTM	CHEMAIA_101_2019	0	5-15 years
CHEMAIA	2019	102	Donkey	Female	5	Foot	A	Oy	CHEMAIA_102_2019	1	5-15 years
CHEMAIA	2019	102	Donkey	Female	5	Pastern	C	FP	CHEMAIA_102_2019	1	5-15 years
CHEMAIA	2019	102	Donkey	Female	5	Pastern	NAD	RTM	CHEMAIA_102_2019	0	5-15 years
CHEMAIA	2019	103	Donkey	Male	5	Ulna	B	Fc	CHEMAIA_103_2019	1	5-15 years
CHEMAIA	2019	104	Donkey	Male	1	Ulna	B	Fc	CHEMAIA_104_2019	1	<5 years
CHEMAIA	2019	104	Donkey	Male	1	Carpus	NAD	RTM	CHEMAIA_104_2019	0	<5 years
CHEMAIA	2019	105	MULE	Male	5	Pastern	C	FP	CHEMAIA_105_2019	1	5-15 years
CHEMAIA	2019	106	Horse	Female	5	Foot	A	MP	CHEMAIA_106_2019	1	5-15 years
CHEMAIA	2019	107	Horse	Male	3	Fetlock	NAD	NAD	CHEMAIA_107_2019	0	<5 years
CHEMAIA	2019	108	Horse	Female	8	Pastern	B	Fc	CHEMAIA_108_2019	1	5-15 years
CHEMAIA	2018	109	Horse	Male	7	Pastern	NAD	RTM	CHEMAIA_109_2018	0	5-15 years
CHEMAIA	2018	110	Donkey	Female	5	Pastern	NAD	NAD	CHEMAIA_110_2018	0	5-15 years
CHEMAIA	2018	111	Horse	Male	2	Canon	NAD	PT	CHEMAIA_111_2018	0	<5 years
CHEMAIA	2018	112	Horse	Female	5	Carpus	NAD	RTM	CHEMAIA_112_2018	0	5-15 years
CHEMAIA	2018	113	Horse		UN	Foot	NAD	NAD	CHEMAIA_113_2018	0
CHEMAIA	2018	114	Horse		2	Canon	NAD	PT	CHEMAIA_114_2018	0	<5 years
CHEMAIA	2018	115	Donkey	Male	5	Fetlock	NAD	RTM	CHEMAIA_115_2018	0	5-15 years
CHEMAIA	2018	116	MULE		UN	Foot	A	OCU	CHEMAIA_116_2018	1
CHEMAIA	2018	116	MULE		UN	Pastern	C	FP	CHEMAIA_116_2018	1
CHEMAIA	2018	117	Horse	Male	2	Radius	F	epiphysite	CHEMAIA_117_2018	1	<5 years
CHEMAIA	2018	118	Horse	Female	7	Foot	NAD	NAD	CHEMAIA_118_2018	0	5-15 years
CHEMAIA	2018	119	Donkey		UN	Pastern	NAD	RTM	CHEMAIA_119_2018	0
CHEMAIA	2018	120	MULE	Female	1	Stifle	NAD	PT	CHEMAIA_120_2018	0	<5 years
CHEMAIA	2018	121	Horse	Male	4	Foot	A	OCU	CHEMAIA_121_2018	1	<5 years
CHEMAIA	2018	122	Horse	Male	8	Foot	NAD	NAD	CHEMAIA_122_2018	0	5-15 years
CHEMAIA	2018	123	Horse	Female	5	Hock	NAD	NAD	CHEMAIA_123_2018	0	5-15 years
CHEMAIA	2018	124	MULE	Male	18	Carpus	B	Fc	CHEMAIA_124_2018	1	>15 years
CHEMAIA	2018	125	Horse		4	Pastern	C	FP	CHEMAIA_125_2018	1	<5 years
CHEMAIA	2018	125	Horse		4	Sesamoid	C	NFO	CHEMAIA_125_2018	1	<5 years
CHEMAIA	2018	126	Donkey	Male	1	Stifle	NAD	PT	CHEMAIA_126_2018	0	<5 years
CHEMAIA	2018	127	Horse	Male	1	Hock	NAD	RTM	CHEMAIA_127_2018	0	<5 years
CHEMAIA	2018	128	Horse	Female	3	Foot	NAD	NAD	CHEMAIA_128_2018	0	<5 years
CHEMAIA	2018	129	MULE	Male	1	Tibia	B	Fc	CHEMAIA_129_2018	1	<5 years
CHEMAIA	2018	130	Donkey		8	Sesamoid	C	NFO	CHEMAIA_130_2018	1	5-15 years
CHEMAIA	2018	131	Horse	Female	10	Foot	A	MP	CHEMAIA_131_2018	1	5-15 years
CHEMAIA	2018	132	Donkey	Male	9	Foot	A	MP	CHEMAIA_132_2018	1	5-15 years
CHEMAIA	2018	132	Donkey	Male	9	Pastern	C	FP	CHEMAIA_132_2018	1	5-15 years
CHEMAIA	2018	133	Horse	Female	4	Foot	A	OCU	CHEMAIA_133_2018	1	<5 years
CHEMAIA	2018	133	Horse	Female	4	Carpus	B	Fc	CHEMAIA_133_2018	1	<5 years
CHEMAIA	2018	134	Donkey	Male	2	Tibia	F	epiphysite	CHEMAIA_134_2018	1	<5 years
CHEMAIA	2018	135	Horse	Female	6	Pastern	NAD	NAD	CHEMAIA_135_2018	0	5-15 years
CHEMAIA	2018	136	Horse	Male	3	Carpus	NAD	NAD	CHEMAIA_136_2018	0	<5 years
CHEMAIA	2018	137	Horse	Male	5	Carpus	B	Fc	CHEMAIA_137_2018	1	5-15 years
CHEMAIA	2018	138	Horse	Male	7	Foot	A	MP	CHEMAIA_138_2018	1	5-15 years
CHEMAIA	2018	138	Horse	Male	7	Foot	B	Fc	CHEMAIA_138_2018	1	5-15 years
CHEMAIA	2018	139	Horse	Male	1	Humerus	B	Fc	CHEMAIA_139_2018	1	<5 years
CHEMAIA	2018	140	Horse	Male	6	Pastern	B	Fc	CHEMAIA_140_2018	1	5-15 years
CHEMAIA	2017	141	Horse	Male	2	Foot	A	OCU	CHEMAIA_141_2017	1	<5 years
CHEMAIA	2017	142	Horse	Female	8	Foot	A	MP	CHEMAIA_142_2017	1	5-15 years
CHEMAIA	2017	142	Horse	Female	8	Fetlock	NAD	PT	CHEMAIA_142_2017	0	5-15 years
CHEMAIA	2017	143	Horse	Male	4	Femur	C	NFO	CHEMAIA_143_2017	1	<5 years
CHEMAIA	2017	143	Horse	Male	4	Tibia	C	NFO	CHEMAIA_143_2017	1	<5 years
CHEMAIA	2017	144	Horse	Male	1	Fetlock	NAD	NAD	CHEMAIA_144_2017	0	<5 years
CHEMAIA	2017	146	Horse	Female	1	Carpus	NAD	RTM	CHEMAIA_146_2017	0	<5 years
CHEMAIA	2017	147	Horse		UN	Canon	NAD	NAD	CHEMAIA_147_2017	0
KHEMISSET	2022	1	Horse	Male	10	Hock	D	Ar	KHEMISSET_1_2022	1	5-15 years
KHEMISSET	2022	2	Horse	Female	26	Pastern	B	Fc	KHEMISSET_2_2022	1	>15 years
KHEMISSET	2022	3	Horse	Male	22	Pastern	NAD	NAD	KHEMISSET_3_2022	0	>15 years
KHEMISSET	2022	4	Donkey	Male	15	Pastern	NAD	PE	KHEMISSET_4_2022	0	5-15 years
KHEMISSET	2022	5	Horse	Male	10	Carpus	NAD	RTM	KHEMISSET_5_2022	0	5-15 years
KHEMISSET	2022	5	Horse	Male	10	Fetlock	D	Ar	KHEMISSET_5_2022	1	5-15 years
KHEMISSET	2022	6	Horse	Male	10	Foot	A	OCU	KHEMISSET_6_2022	1	5-15 years
KHEMISSET	2022	6	Horse	Male	10	Fetlock	NAD	RTM	KHEMISSET_6_2022	0	5-15 years
KHEMISSET	2022	7	Horse	Male	6	Pastern	C	FP	KHEMISSET_7_2022	1	5-15 years
KHEMISSET	2022	7	Horse	Male	6	Pastern	NAD	RTM	KHEMISSET_7_2022	0	5-15 years
KHEMISSET	2021	8	Horse	Male	15	Canon	C	NFO	KHEMISSET_8_2021	1	5-15 years
KHEMISSET	2021	8	Horse	Male	15	Canon	NAD	RTM	KHEMISSET_8_2021	0	5-15 years
KHEMISSET	2021	9	Horse	Male	12	Foot	A	OCU	KHEMISSET_9_2021	1	5-15 years
KHEMISSET	2021	10	Horse	Male	17	Pastern	NAD	RTM	KHEMISSET_10_2021	0	>15 years
KHEMISSET	2021	10	Horse	Male	17	Pastern	E	Lx	KHEMISSET_10_2021	1	>15 years
KHEMISSET	2021	11	Horse	Male	11	Canon	NAD	RTM	KHEMISSET_11_2021	0	5-15 years
KHEMISSET	2021	11	Horse	Male	11	Canon	C	Périostite	KHEMISSET_11_2021	1	5-15 years
KHEMISSET	2021	13	Horse	Male	14	Foot	A	OCU	KHEMISSET_13_2021	1	5-15 years
KHEMISSET	2021	14	Donkey	Male	20	Pastern	B	Fc	KHEMISSET_14_2021	1	>15 years
KHEMISSET	2021	15	Horse	Male	14	Foot	A	OCU	KHEMISSET_15_2021	1	5-15 years
KHEMISSET	2021	15	Horse	Male	14	Pastern	C	FP	KHEMISSET_15_2021	1	5-15 years
KHEMISSET	2021	16	Donkey	Male	9	Fetlock	G	Déf ang	KHEMISSET_16_2021	1	5-15 years
KHEMISSET	2021	17	Horse	Male	11	Fetlock	NAD	RTM	KHEMISSET_17_2021	0	5-15 years
KHEMISSET	2021	18	Horse	Male	17	Foot	A	MP	KHEMISSET_18_2021	1	>15 years
KHEMISSET	2021	18	Horse	Male	17	Pastern	C	FP	KHEMISSET_18_2021	1	>15 years
KHEMISSET	2021	19	Horse	Female	15	Foot	A	OCU	KHEMISSET_19_2021	1	5-15 years
KHEMISSET	2021	19	Horse	Female	15	Pastern	B	Fc	KHEMISSET_19_2021	1	5-15 years
KHEMISSET	2021	20	Horse	Male	11	Canon	C	Périostite	KHEMISSET_20_2021	1	5-15 years
KHEMISSET	2021	21	Horse	Male	14	Foot	B	Fc	KHEMISSET_21_2021	1	5-15 years
KHEMISSET	2020	22	Horse	Male	13	Canon	C	périostite	KHEMISSET_22_2020	1	5-15 years
KHEMISSET	2020	23	Horse	Male	14	Foot	A	OCU	KHEMISSET_23_2020	1	5-15 years
KHEMISSET	2020	24	Donkey	Male	2	Canon	NAD	RTM	KHEMISSET_24_2020	0	<5 years
KHEMISSET	2020	24	Donkey	Male	2	Canon	C	Périostite	KHEMISSET_24_2020	1	<5 years
KHEMISSET	2020	25	Horse	Male	16	Foot	A	OCU	KHEMISSET_25_2020	1	>15 years
KHEMISSET	2020	26	Horse	Male	14	Foot	A	Oi	KHEMISSET_26_2020	1	5-15 years
KHEMISSET	2020	26	Horse	Male	14	Hock	D	Ar	KHEMISSET_26_2020	1	5-15 years
KHEMISSET	2020	27	Horse	Male	10	pastern	C	FP	KHEMISSET_27_2020	1	5-15 years
KHEMISSET	2020	27	Horse	Male	10	Fetlock	D	Ar	KHEMISSET_27_2020	1	5-15 years
MARRAKECH	2022	2	Horse	Female	4	Foot	A	OCU	MARRAKECH_2_2022	1	<5 years
MARRAKECH	2022	3	Horse	Male	9	Foot	A	OCU	MARRAKECH_3_2022	1	5-15 years
MARRAKECH	2022	3	Horse	Male	9	Fetlock	NAD	RTM	MARRAKECH_3_2022	0	5-15 years
MARRAKECH	2022	4	Horse	Male	2	Pastern	B	Fc	MARRAKECH_4_2022	1	<5 years
MARRAKECH	2022	5	Horse	Female	3	Pastern	C	FP	MARRAKECH_5_2022	1	<5 years
MARRAKECH	2022	5	Horse	Female	3	Pastern	NAD	RTM	MARRAKECH_5_2022	0	<5 years
MARRAKECH	2022	6	Horse	Female	10	Carpus	NAD	RTM	MARRAKECH_6_2022	0	5-15 years
MARRAKECH	2022	7	Horse	Female	22	Hock	NAD	RTM	MARRAKECH_7_2022	0	>15 years
MARRAKECH	2022	8	Horse	Male	6	Carpus	NAD	RTM	MARRAKECH_8_2022	0	5-15 years
MARRAKECH	2022	9	Horse	Male	9	Fetlock	NAD	NAD	MARRAKECH_9_2022	0	5-15 years
MARRAKECH	2022	10	Horse	Male	5	Pastern	B	Fc	MARRAKECH_10_2022	1	5-15 years
MARRAKECH	2022	11	Horse	Male	12	Carpus	NAD	NAD	MARRAKECH_11_2022	0	5-15 years
MARRAKECH	2022	12	Horse	Female	7	Carpus	NAD	NAD	MARRAKECH_12_2022	0	5-15 years
MARRAKECH	2022	13	Horse	Male	13	Stifle	NAD	NAD	MARRAKECH_13_2022	0	5-15 years
MARRAKECH	2022	14	Horse	Male	7	Foot	NAD	NAD	MARRAKECH_14_2022	0	5-15 years
MARRAKECH	2022	15	Horse	Male	22	Carpus	D	Ar	MARRAKECH_15_2022	1	>15 years
MARRAKECH	2022	16	Horse	Female	7	Carpus	NAD	PT	MARRAKECH_16_2022	0	5-15 years
MARRAKECH	2022	17	Horse	Male	6	Pastern	B	Fc	MARRAKECH_17_2022	1	5-15 years
MARRAKECH	2022	18	Horse	Male	13	Hock	NAD	RTM	MARRAKECH_18_2022	0	5-15 years
MARRAKECH	2022	19	Horse	Male	6	Pastern	B	Fc	MARRAKECH_19_2022	1	5-15 years
MARRAKECH	2022	20	Horse	Male	7	Pastern	B	Fc	MARRAKECH_20_2022	1	5-15 years
MARRAKECH	2022	21	Horse	Male	1	Radius	B	Fc	MARRAKECH_21_2022	1	<5 years
MARRAKECH	2022	22	Horse	Male	20	Pastern	C	FP	MARRAKECH_22_2022	1	>15 years
MARRAKECH	2022	23	Horse	Male	4	Foot	A	MP	MARRAKECH_23_2022	1	<5 years
MARRAKECH	2022	23	Horse	Male	4	Foot	A	Oi	MARRAKECH_23_2022	1	<5 years
MARRAKECH	2022	23	Horse	Male	4	Pastern	C	FP	MARRAKECH_23_2022	1	<5 years
MARRAKECH	2022	25	Horse	Male	6	Foot	A	OCU	MARRAKECH_25_2022	1	5-15 years
MARRAKECH	2022	25	Horse	Male	6	Hock	D	Ar	MARRAKECH_25_2022	1	5-15 years
MARRAKECH	2022	26	Horse	Male	10	Fetlock	NAD	NAD	MARRAKECH_26_2022	0	5-15 years
MARRAKECH	2022	27	Horse	Male	6	Fetlock	NAD	RTM	MARRAKECH_27_2022	0	5-15 years
MARRAKECH	2022	28	Horse	Male	8	Canon	C	NFO	MARRAKECH_28_2022	1	5-15 years
MARRAKECH	2022	28	Horse	Male	8	Canon	NAD	RTM	MARRAKECH_28_2022	0	5-15 years
MARRAKECH	2021	29	Horse	Male	2	Foot	A	Fr	MARRAKECH_29_2021	1	<5 years
MARRAKECH	2021	29	Horse	Male	2	Foot	A	MP	MARRAKECH_29_2021	1	<5 years
MARRAKECH	2021	30	Horse	Male	2	Fetlock	B	Fc	MARRAKECH_30_2021	1	<5 years
MARRAKECH	2021	31	Horse	Male	11	Fetlock	B	Fc	MARRAKECH_31_2021	1	5-15 years
MARRAKECH	2021	32	Horse	Male	5	Fetlock	NAD	RTM	MARRAKECH_32_2021	0	5-15 years
MARRAKECH	2021	33	Horse	Male	13	Fetlock	NAD	NAD	MARRAKECH_33_2021	0	5-15 years
MARRAKECH	2021	34	Horse	Male	6	Canon	B	Fc	MARRAKECH_34_2021	1	5-15 years
MARRAKECH	2021	35	Horse	Male	9	Pastern	B	Fc	MARRAKECH_35_2021	1	5-15 years
MARRAKECH	2021	36	Horse	Female	3	Hock	NAD	NAD	MARRAKECH_36_2021	0	<5 years
MARRAKECH	2021	37	Horse	Female	9	Pastern	B	Fc	MARRAKECH_37_2021	1	5-15 years
MARRAKECH	2021	38	Horse	Male	11	Fetlock	NAD	NAD	MARRAKECH_38_2021	0	5-15 years
MARRAKECH	2021	39	Horse	Male	7	Carpus	NAD	NAD	MARRAKECH_39_2021	0	5-15 years
MARRAKECH	2021	40	Horse	Female	19	Carpus	D	NFO	MARRAKECH_40_2021	1	>15 years
MARRAKECH	2021	41	Horse	Female	6	Pastern	C	FP	MARRAKECH_41_2021	1	5-15 years
MARRAKECH	2021	42	Horse	Male	8	Carpus	D	Ar	MARRAKECH_42_2021	1	5-15 years
MARRAKECH	2021	43	Horse	Male	6	Fetlock	NAD	NAD	MARRAKECH_43_2021	0	5-15 years
MARRAKECH	2021	44	Horse	Male	8	Fetlock	NAD	NAD	MARRAKECH_44_2021	0	5-15 years
MARRAKECH	2021	45	Horse	Male	7	Fetlock	NAD	RTM	MARRAKECH_45_2021	0	5-15 years
MARRAKECH	2021	46	Horse	Male	8	Foot	A	OCU	MARRAKECH_46_2021	1	5-15 years
MARRAKECH	2021	47	Horse	Male	6	Foot	NAD	NAD	MARRAKECH_47_2021	0	5-15 years
MARRAKECH	2021	48	Horse	Male	3	Fetlock	B	Fc	MARRAKECH_48_2021	1	<5 years
MARRAKECH	2021	49	Horse	Male	16	Foot	A	OCU	MARRAKECH_49_2021	1	>15 years
MARRAKECH	2021	49	Horse	Male	16	Carpus	D	NFO	MARRAKECH_49_2021	1	>15 years
MARRAKECH	2021	49	Horse	Male	16	Fetlock	NAD	RTM	MARRAKECH_49_2021	0	>15 years
MARRAKECH	2021	52	Horse	Male	2	Foot	A	OCU	MARRAKECH_52_2021	1	<5 years
MARRAKECH	2021	52	Horse	Male	2	Pastern	C	FP	MARRAKECH_52_2021	1	<5 years
MARRAKECH	2021	52	Horse	Male	2	Pastern	NAD	RTM	MARRAKECH_52_2021	0	<5 years
MARRAKECH	2021	53	Horse	Male	10	Foot	A	MP	MARRAKECH_53_2021	1	5-15 years
MARRAKECH	2021	53	Horse	Male	10	Foot	A	OCU	MARRAKECH_53_2021	1	5-15 years
MARRAKECH	2021	55	Horse	Male	8	Carpus	B	Fc	MARRAKECH_55_2021	1	5-15 years
MARRAKECH	2021	56	Horse	Female	7	Foot	A	MP	MARRAKECH_56_2021	1	5-15 years
MARRAKECH	2021	57	Horse	Male	1	Carpus	B	Fc	MARRAKECH_57_2021	1	<5 years
MARRAKECH	2021	58	Horse	Male	10	Fetlock	NAD	RTM	MARRAKECH_58_2021	0	5-15 years
MARRAKECH	2021	59	Horse	Female	9	Foot	A	OCU	MARRAKECH_59_2021	1	5-15 years
MARRAKECH	2021	60	Horse	Male	14	Sesamoid	C	NFO	MARRAKECH_60_2021	1	5-15 years
MARRAKECH	2021	61	Horse	Male	9	Carpus	NAD	RTM	MARRAKECH_61_2021	0	5-15 years
MARRAKECH	2021	62	Horse	Male	11	Foot	A	OCU	MARRAKECH_62_2021	1	5-15 years
MARRAKECH	2021	64	Horse	Male	2	Foot	NAD	NAD	MARRAKECH_64_2021	0	<5 years
MARRAKECH	2020	65	Horse	Female	13	Foot	A	MP	MARRAKECH_65_2020	1	5-15 years
MARRAKECH	2020	66	Horse	Female	5	Hock	D	NFO	MARRAKECH_66_2020	1	5-15 years
MARRAKECH	2020	67	Horse	Male	10	Foot	A	MP	MARRAKECH_67_2020	1	5-15 years
MARRAKECH	2020	69	Horse	Male	9	Foot	A	MP	MARRAKECH_69_2020	1	5-15 years
MARRAKECH	2020	69	Horse	Male	9	Foot	A	OCU	MARRAKECH_69_2020	1	5-15 years
MARRAKECH	2020	70	Horse	Female	4	Fetlock	NAD	NAD	MARRAKECH_70_2020	0	<5 years
MARRAKECH	2020	71	Horse	Female	16	Foot	A	MP	MARRAKECH_71_2020	1	>15 years
MARRAKECH	2020	74	Horse	Female	10	Pastern	C	FP	MARRAKECH_74_2020	1	5-15 years
MARRAKECH	2020	77	Horse	Male	12	Foot	A	OCU	MARRAKECH_77_2020	1	5-15 years
MARRAKECH	2020	78	Horse	Male	9	Fetlock	NAD	RTM	MARRAKECH_78_2020	0	5-15 years
MARRAKECH	2020	79	Horse	Male	10	Foot	A	OCU	MARRAKECH_79_2020	1	5-15 years
MARRAKECH	2020	80	Horse	Female	10	Foot	A	OCU	MARRAKECH_80_2020	1	5-15 years
MARRAKECH	2020	81	Horse	Male	1	Pastern	B	Fc	MARRAKECH_81_2020	1	<5 years
MARRAKECH	2020	82	Horse	Female	8	Foot	A	OCU	MARRAKECH_82_2020	1	5-15 years
MARRAKECH	2020	84	Horse	Female	12	Pastern	NAD	RTM	MARRAKECH_84_2020	0	5-15 years
MARRAKECH	2020	85	Horse	Male	20	Foot	A	Oi	MARRAKECH_85_2020	1	>15 years
MARRAKECH	2020	85	Horse	Male	20	Canon	C	périostite	MARRAKECH_85_2020	1	>15 years
MARRAKECH	2020	87	Horse	Female	10	Pastern	B	Fc	MARRAKECH_87_2020	1	5-15 years
MARRAKECH	2020	88	Horse	Female	5	Foot	A	Oy	MARRAKECH_88_2020	1	5-15 years
MARRAKECH	2020	89	Horse	Male	10	Hock	D	NFO	MARRAKECH_89_2020	1	5-15 years
MARRAKECH	2020	89	Horse	Male	10	Hock	D	Ar	MARRAKECH_89_2020	1	5-15 years
MARRAKECH	2019	90	Horse	Male	9	Pastern	A	MP	MARRAKECH_90_2019	1	5-15 years
MARRAKECH	2019	91	Horse	Male	10	Carpus	A	MP	MARRAKECH_91_2019	1	5-15 years
MARRAKECH	2019	92	Horse	Male	9	Fetlock	NAD	NAD	MARRAKECH_92_2019	0	5-15 years
MARRAKECH	2019	93	Horse	Male	9	Carpus	NAD	RTM	MARRAKECH_93_2019	0	5-15 years
MARRAKECH	2019	94	Horse	Male	7	Canon	C	NFO	MARRAKECH_94_2019	1	5-15 years
MARRAKECH	2019	94	Horse	Male	7	Canon	NAD	RTM	MARRAKECH_94_2019	0	5-15 years
MARRAKECH	2019	95	Horse	Male	9	Foot	NAD	NAD	MARRAKECH_95_2019	0	5-15 years
MARRAKECH	2019	96	Horse	Female	4	Foot	A	OCU	MARRAKECH_96_2019	1	<5 years
MARRAKECH	2019	96	Horse	Female	4	Pastern	NAD	PE	MARRAKECH_96_2019	0	<5 years
MARRAKECH	2019	97	Horse	Female	29	Foot	A	MP	MARRAKECH_97_2019	1	>15 years
MARRAKECH	2019	97	Horse	Female	29	Foot	A	OCU	MARRAKECH_97_2019	1	>15 years
MARRAKECH	2019	98	Horse		UN	Foot	A	Fr	MARRAKECH_98_2019	1
MARRAKECH	2019	99	Horse	Male	7	Pastern	NAD	RTM	MARRAKECH_99_2019	0	5-15 years
MARRAKECH	2019	100	Horse	Male	29	Canon	B	Fc	MARRAKECH_100_2019	1	>15 years
MARRAKECH	2019	101	Horse	Male	8	Foot	A	MP	MARRAKECH_101_2019	1	5-15 years
MARRAKECH	2019	103	Horse	Male	19	Canon	C	NFO	MARRAKECH_103_2019	1	>15 years
MARRAKECH	2019	104	Horse	Male	18	Canon	C	NFO	MARRAKECH_104_2019	1	>15 years
MARRAKECH	2019	106	Horse	Male	6	Foot	A	MP	MARRAKECH_106_2019	1	5-15 years
MARRAKECH	2019	106	Horse	Male	6	Fetlock	NAD	PT	MARRAKECH_106_2019	0	5-15 years
MARRAKECH	2019	107	Horse	Female	10	Fetlock	NAD	NAD	MARRAKECH_107_2019	0	5-15 years
MARRAKECH	2019	110	Horse	Male	14	Canon	C	NFO	MARRAKECH_110_2019	1	5-15 years
MARRAKECH	2019	110	Horse	Male	14	Canon	NAD	RTM	MARRAKECH_110_2019	0	5-15 years
MARRAKECH	2019	111	Horse	Male	9	Foot	A	OCU	MARRAKECH_111_2019	1	5-15 years
MARRAKECH	2019	112	Horse	Female	9	Elbow	NAD	NAD	MARRAKECH_112_2019	0	5-15 years
MARRAKECH	2019	113	Horse	Male	9	Hock	NAD	NAD	MARRAKECH_113_2019	0	5-15 years
MARRAKECH	2018	114	Horse	Female	13	Foot	A	MP	MARRAKECH_114_2018	1	5-15 years
MARRAKECH	2018	115	Horse	Male	8	Pastern	B	Fc	MARRAKECH_115_2018	1	5-15 years
MARRAKECH	2018	116	Horse	Female	1	Fetlock	NAD	NAD	MARRAKECH_116_2018	0	<5 years
MARRAKECH	2018	117	Horse	Male	10	Carpus	D	NFO	MARRAKECH_117_2018	1	5-15 years
MARRAKECH	2018	117	Horse	Male	10	Carpus	NAD	RTM	MARRAKECH_117_2018	0	5-15 years
MARRAKECH	2018	118	Horse	Male	9	Pastern	C	FP	MARRAKECH_118_2018	1	5-15 years
MARRAKECH	2018	119	Horse	Female	7	Foot	A	Fr	MARRAKECH_119_2018	1	5-15 years
MARRAKECH	2018	120	Horse	Female	11	Fetlock	NAD	NAD	MARRAKECH_120_2018	0	5-15 years
MARRAKECH	2018	121	Donkey		UN	Foot	A	MP	MARRAKECH_121_2018	1
MARRAKECH	2018	122	Donkey		UN	Carpus	D	NFO	MARRAKECH_122_2018	1
MARRAKECH	2018	123	Horse	Male	10	Canon	C	NFO	MARRAKECH_123_2018	1	5-15 years
MARRAKECH	2018	124	Horse	Male	10	Fetlock	NAD	NAD	MARRAKECH_124_2018	0	5-15 years
MARRAKECH	2018	125	Horse	Male	13	Canon	C	NFO	MARRAKECH_125_2018	1	5-15 years
MARRAKECH	2018	127	Horse	Female	12	Stifle	NAD	PT	MARRAKECH_127_2018	0	5-15 years
MARRAKECH	2018	129	Horse	Female	17	Canon	NAD	NAD	MARRAKECH_129_2018	0	>15 years
MARRAKECH	2018	130	Horse	Female	1	Foot	A	MP	MARRAKECH_130_2018	1	<5 years
MARRAKECH	2018	130	Horse	Female	1	Pastern	NAD	PE	MARRAKECH_130_2018	0	<5 years
MARRAKECH	2018	131	Horse	Female	1	Hock	NAD	RTM	MARRAKECH_131_2018	0	<5 years
MARRAKECH	2018	132	Horse	Male	7	Foot	A	OCU	MARRAKECH_132_2018	1	5-15 years
MARRAKECH	2018	133	Horse	Female	5	Canon	B	Fc	MARRAKECH_133_2018	1	5-15 years
MARRAKECH	2018	134	Horse	Male	8	Pastern	C	FP	MARRAKECH_134_2018	1	5-15 years
MARRAKECH	2018	135	Horse	Male	18	Canon	C	NFO	MARRAKECH_135_2018	1	>15 years
MARRAKECH	2018	136	Horse	Male	8	Foot	A	OCU	MARRAKECH_136_2018	1	5-15 years
MARRAKECH	2018	136	Horse	Male	8	Pastern	NAD	RTM	MARRAKECH_136_2018	0	5-15 years
MARRAKECH	2018	137	Horse	Male	10	Fetlock	NAD	RTM	MARRAKECH_137_2018	0	5-15 years
MARRAKECH	2018	138	Horse	Male	8	Hock	NAD	NAD	MARRAKECH_138_2018	0	5-15 years
MARRAKECH	2018	139	Horse	Female	1	Elbow	D	Ar	MARRAKECH_139_2018	1	<5 years
MARRAKECH	2018	140	Horse	Female	1	Carpus	NAD	NAD	MARRAKECH_140_2018	0	<5 years
MARRAKECH	2018	141	Horse	Female	8	Radius	C	Périostite	MARRAKECH_141_2018	1	5-15 years
MARRAKECH	2018	142	Horse	Male	7	Fetlock	NAD	NAD	MARRAKECH_142_2018	0	5-15 years
MARRAKECH	2018	143	Horse	Male	9	Fetlock	NAD	NAD	MARRAKECH_143_2018	0	5-15 years
MARRAKECH	2018	145	Horse	Male	9	Fetlock	NAD	NAD	MARRAKECH_145_2018	0	5-15 years
MARRAKECH	2018	146	Horse	Female	8	Fetlock	NAD	RTM	MARRAKECH_146_2018	0	5-15 years
MARRAKECH	2017	148	Horse	Male	13	Fetlock	NAD	RTM	MARRAKECH_148_2017	0	5-15 years
MARRAKECH	2017	148	Horse	Male	13	Fetlock	D	Ar	MARRAKECH_148_2017	1	5-15 years
MARRAKECH	2017	149	Horse	Female	8	Foot	A	OCU	MARRAKECH_149_2017	1	5-15 years
MARRAKECH	2017	150	Horse	Female	9	Canon	NAD	RTM	MARRAKECH_150_2017	0	5-15 years
MARRAKECH	2017	151	Horse	Male	7	Pastern	B	Fc	MARRAKECH_151_2017	1	5-15 years
MARRAKECH	2017	152	Horse	Female	17	Foot	NAD	NAD	MARRAKECH_152_2017	0	>15 years
MARRAKECH	2017	153	Horse	Female	17	Foot	NAD	NAD	MARRAKECH_153_2017	0	>15 years
MARRAKECH	2017	154	Horse	Male	1	Canon	B	Fc	MARRAKECH_154_2017	1	<5 years
MARRAKECH	2017	155	Donkey		UN	Pastern	NAD	NAD	MARRAKECH_155_2017	0
MARRAKECH	2017	156	Horse	Male	9	Foot	NAD	NAD	MARRAKECH_156_2017	0	5-15 years
MARRAKECH	2017	157	Horse	Male	10	Pastern	C	FP	MARRAKECH_157_2017	1	5-15 years
MARRAKECH	2017	158	Horse	Female	6	Fetlock	NAD	RTM	MARRAKECH_158_2017	0	5-15 years
MARRAKECH	2017	160	Horse	Male	2	Carpus	NAD	RTM	MARRAKECH_160_2017	0	<5 years
MARRAKECH	2017	161	Horse	Male	10	Foot	A	MP	MARRAKECH_161_2017	1	5-15 years
MARRAKECH	2017	161	Horse	Male	10	Foot	A	OCU	MARRAKECH_161_2017	1	5-15 years
MARRAKECH	2017	162	Horse	Female	17	Pastern	D	Ar	MARRAKECH_162_2017	1	>15 years
MARRAKECH	2017	163	Horse	Female	17	Carpus	NAD	NAD	MARRAKECH_163_2017	0	>15 years
MARRAKECH	2017	164	Horse	Male	3	Foot	A	Fr	MARRAKECH_164_2017	1	<5 years
MARRAKECH	2017	164	Horse	Male	3	Foot	A	MP	MARRAKECH_164_2017	1	<5 years
MARRAKECH	2017	165	Horse		8	Fetlock	NAD	PT	MARRAKECH_165_2017	0	5-15 years
MARRAKECH	2017	166	Horse	Male	8	Fetlock	NAD	NAD	MARRAKECH_166_2017	0	5-15 years
MARRAKECH	2017	167	Horse	Male	21	Pastern	C	FP	MARRAKECH_167_2017	1	>15 years
MARRAKECH	2017	168	Horse	Male	7	Canon	B	Fc	MARRAKECH_168_2017	1	5-15 years
MARRAKECH	2017	169	Horse	Female	17	Pastern	B	Fc	MARRAKECH_169_2017	1	>15 years
MARRAKECH	2017	170	Horse	Male	5	Pastern	C	FP	MARRAKECH_170_2017	1	5-15 years
MARRAKECH	2017	171	Horse	Male	16	Carpus	NAD	RTM	MARRAKECH_171_2017	0	>15 years
MARRAKECH	2017	172	Horse	Male	8	Canon	B	Fc	MARRAKECH_172_2017	1	5-15 years
MARRAKECH	2017	172	Horse	Male	8	Canon	NAD	PT	MARRAKECH_172_2017	0	5-15 years
MARRAKECH	2017	173	Horse	Male	9	Canon	B	Fc	MARRAKECH_173_2017	1	5-15 years
MARRAKECH	2017	174	Horse	Female	3	Fetlock	NAD	RTM	MARRAKECH_174_2017	0	<5 years
MARRAKECH	2016	175	Horse	Male	5	Foot	NAD	NAD	MARRAKECH_175_2016	0	5-15 years
MARRAKECH	2016	176	Horse	Male	7	Pastern	B	Fc	MARRAKECH_176_2016	1	5-15 years
MARRAKECH	2016	177	Horse	Female	16	Foot	A	MP	MARRAKECH_177_2016	1	>15 years
MARRAKECH	2016	178	Horse	Female	10	Fetlock	NAD	RTM	MARRAKECH_178_2016	0	5-15 years
MARRAKECH	2016	179	Horse	Female	15	Foot	A	MP	MARRAKECH_179_2016	1	5-15 years
MARRAKECH	2016	181	Horse	Male	4	Foot	NAD	NAD	MARRAKECH_181_2016	0	<5 years
MARRAKECH	2016	182	Horse	Female	5	Foot	A	Fr	MARRAKECH_182_2016	1	5-15 years
MARRAKECH	2016	183	Horse	Male	17	Fetlock	NAD	NAD	MARRAKECH_183_2016	0	>15 years
MARRAKECH	2016	184	Horse	Male	16	Pastern	C	FP	MARRAKECH_184_2016	1	>15 years
MARRAKECH	2016	185	Horse	Female	10	Pastern	NAD	NAD	MARRAKECH_185_2016	0	5-15 years
MARRAKECH	2016	186	Horse	Male	3	Foot	A	Fr	MARRAKECH_186_2016	1	<5 years
MARRAKECH	2016	187	Horse	Male	10	Fetlock	NAD	NAD	MARRAKECH_187_2016	0	5-15 years
MARRAKECH	2016	188	Horse	Female	15	Pastern	NAD	PE	MARRAKECH_188_2016	0	5-15 years
MARRAKECH	2016	189	Horse	Male	9	Fetlock	NAD	PT	MARRAKECH_189_2016	0	5-15 years
MARRAKECH	2016	190	Horse	Female	11	Pastern	B	Fc	MARRAKECH_190_2016	1	5-15 years
MARRAKECH	2016	191	Horse	Female	16	Foot	A	MP	MARRAKECH_191_2016	1	>15 years
MARRAKECH	2016	191	Horse	Female	16	Sesamoid	C	NFO	MARRAKECH_191_2016	1	>15 years
MARRAKECH	2016	192	Horse	Male	6	Fetlock	NAD	PT	MARRAKECH_192_2016	0	5-15 years
MARRAKECH	2016	194	Horse	Male	16	Fetlock	NAD	NAD	MARRAKECH_194_2016	0	>15 years
MARRAKECH	2016	195	Horse	Male	6	Fetlock	NAD	NAD	MARRAKECH_195_2016	0	5-15 years
MARRAKECH	2016	196	Horse	Female	16	Pastern	C	FP	MARRAKECH_196_2016	1	>15 years
MARRAKECH	2016	197	Horse	Female	4	Foot	A	Oy	MARRAKECH_197_2016	1	<5 years
MARRAKECH	2016	197	Horse	Female	4	Pastern	C	FP	MARRAKECH_197_2016	1	<5 years
MARRAKECH	2016	197	Horse	Female	4	Pastern	NAD	RTM	MARRAKECH_197_2016	0	<5 years
MARRAKECH	2016	198	Horse	Male	5	Pastern	NAD	NAD	MARRAKECH_198_2016	0	5-15 years
MARRAKECH	2016	199	Horse	Male	16	Pastern	C	FP	MARRAKECH_199_2016	1	>15 years
MARRAKECH	2016	201	Horse	Female	20	Humerus	B	Fc	MARRAKECH_201_2016	1	>15 years
MARRAKECH	2016	202	Horse	Male	16	Pastern	B	Fc	MARRAKECH_202_2016	1	>15 years
MARRAKECH	2016	203	Horse	Male	16	Carpus	NAD	NAD	MARRAKECH_203_2016	0	>15 years
MARRAKECH	2016	205	MULE		16	Foot	A	OCU	MARRAKECH_205_2016	1	>15 years
MARRAKECH	2016	205	MULE		16	Fetlock	B	Fc	MARRAKECH_205_2016	1	>15 years
MARRAKECH	2016	206	Horse	Male	17	Fetlock	B	Fc	MARRAKECH_206_2016	1	>15 years
MARRAKECH	2016	207	Horse	Male	3	Pastern	C	FP	MARRAKECH_207_2016	1	<5 years
MARRAKECH	2016	208	Horse	Male	4	Foot	B	Fc	MARRAKECH_208_2016	1	<5 years
MARRAKECH	2016	209	Horse	Male	12	Canon	NAD	NAD	MARRAKECH_209_2016	0	5-15 years
MARRAKECH	2016	210	MULE	Male	17	Pastern	B	Fc	MARRAKECH_210_2016	1	>15 years
MARRAKECH	2016	211	Horse	Male	7	Pastern	NAD	NAD	MARRAKECH_211_2016	0	5-15 years
MARRAKECH	2016	212	Horse	Male	1	Pastern	NAD	NAD	MARRAKECH_212_2016	0	<5 years
MARRAKECH	2016	213	Horse	Male	8	pastern	C	FP	MARRAKECH_213_2016	1	5-15 years
MARRAKECH	2016	214	Horse	Female	12	Foot	A	OCU	MARRAKECH_214_2016	1	5-15 years
MARRAKECH	2016	215	Horse	Female	6	Foot	A	OCU	MARRAKECH_215_2016	1	5-15 years
MARRAKECH	2016	215	Horse	Female	6	Pastern	NAD	PE	MARRAKECH_215_2016	0	5-15 years
MARRAKECH	2016	216	Horse	Male	7	Foot	A	OCU	MARRAKECH_216_2016	1	5-15 years
MARRAKECH	2016	217	Horse	Male	3	Pastern	C	FP	MARRAKECH_217_2016	1	<5 years
MARRAKECH	2016	219	Horse	Male	16	Pastern	C	FP	MARRAKECH_219_2016	1	>15 years
MARRAKECH	2015	220	MULE	Male	15	Fetlock	NAD	RTM	MARRAKECH_220_2015	0	5-15 years
MARRAKECH	2015	221	Horse	Male	15	Canon	B	Fc	MARRAKECH_221_2015	1	5-15 years
MARRAKECH	2015	222	Horse	Male	13	Fetlock	NAD	NAD	MARRAKECH_222_2015	0	5-15 years
MARRAKECH	2015	223	Horse	Male	5	Fetlock	NAD	NAD	MARRAKECH_223_2015	0	5-15 years
MARRAKECH	2015	224	Horse	Male	10	Fetlock	NAD	RTM	MARRAKECH_224_2015	0	5-15 years
MARRAKECH	2015	225	Horse	Male	6	Elbow	NAD	NAD	MARRAKECH_225_2015	0	5-15 years
MARRAKECH	2015	227	Horse	Male	8	Fetlock	NAD	RTM	MARRAKECH_227_2015	0	5-15 years
